# Supplementary material for: Integrated analysis of mRNA-seq and miRNA-seq reveals the advantage of polyploid Solidago canadensis in sexual reproduction
Source: BMC Plant Biol. 2021 Oct 11;21:462. doi: 10.1186/s12870-021-03240-x (PMC8504063; doi:10.1186/s12870-021-03240-x)
Supplement: Supplementary file 1 — Additional file 1. [file 12870_2021_3240_MOESM1_ESM.xlsx]

## Sheet: Clean data
Additional file 1: Table S1 Statistics of clean reads for each sample.
Sample	Total Clean Reads (M)	Total Clean Bases(Gb)	Clean Reads Q20(%)	Clean Reads Q30(%)	Clean Reads Ratio(%)
DFa1	41.54	6.23	99.08	96.95	89.29
DFa2	41.61	6.24	99.12	97.11	88.79
DFa3	42.5	6.37	99.11	96.99	89.87
DFb1	42.14	6.32	99.09	96.93	88.81
DFb2	42.19	6.33	99.11	96.98	89.15
DFb3	42.64	6.4	99.11	97.01	89.87
HFa1	43.21	6.48	99.13	97.05	88.32
HFa2	42.85	6.43	99.11	97	90.55
HFa3	41.75	6.26	99.03	96.87	87.54
HFb1	42.4	6.36	99.11	97.01	89.13
HFb2	42.23	6.33	99.13	97.07	88.89
HFb3	42.47	6.37	99.07	96.9	89.57
