# Supplementary material for: Integrated analysis of mRNA-seq and miRNA-seq reveals the advantage of polyploid Solidago canadensis in sexual reproduction
Source: BMC Plant Biol. 2021 Oct 11;21:462. doi: 10.1186/s12870-021-03240-x (PMC8504063; doi:10.1186/s12870-021-03240-x)
Supplement: Supplementary file 4 — Additional file 4. [file 12870_2021_3240_MOESM4_ESM.xlsx]

## Sheet: Flower bud stage
Additional file 4：Table S2 KEGG enrichment analysis of DEGs in the flower bud stage.
Pathway Name	Number of Genes	Q value	Pathway ID
Carbon fixation in photosynthetic organisms	99	6.63074e-05	ko00710
Photosynthesis - antenna proteins	25	0.000102684	ko00196
Biosynthesis of amino acids	262	0.000171756	ko01230
Flavone and flavonol biosynthesis	27	0.0022748	ko00944
Photosynthesis	42	0.00341129	ko00195
Flavonoid biosynthesis	50	0.00492613	ko00941
Anthocyanin biosynthesis	17	0.00492613	ko00942
Circadian rhythm - plant	76	0.00492613	ko04712
Cutin, suberine and wax biosynthesis	35	0.00634537	ko00073
Cysteine and methionine metabolism	109	0.00645688	ko00270
Phagosome	93	0.00645688	ko04145
Glyoxylate and dicarboxylate metabolism	93	0.00677225	ko00630
Carbon metabolism	288	0.0126028	ko01200
Indole alkaloid biosynthesis	32	0.0224324	ko00901
Selenocompound metabolism	34	0.0236826	ko00450
Plant hormone signal transduction	232	0.0274025	ko04075
Isoflavonoid biosynthesis	22	0.0277597	ko00943
Glycolysis / Gluconeogenesis	144	0.0292901	ko00010
Pyruvate metabolism	108	0.0303212	ko00620
alpha-Linolenic acid metabolism	68	0.030948	ko00592
Carotenoid biosynthesis	44	0.0315697	ko00906
Fructose and mannose metabolism	65	0.0363161	ko00051
Valine, leucine and isoleucine biosynthesis	30	0.0423129	ko00290
Phenylpropanoid biosynthesis	168	0.0436514	ko00940
Thiamine metabolism	21	0.0576746	ko00730
2-Oxocarboxylic acid metabolism	74	0.0576746	ko01210
Arginine biosynthesis	39	0.0630369	ko00220
Linoleic acid metabolism	33	0.063284	ko00591
Phenylalanine metabolism	55	0.0641453	ko00360
Proteasome	77	0.068091	ko03050
C5-Branched dibasic acid metabolism	16	0.0704417	ko00660
Monoterpenoid biosynthesis	11	0.167727	ko00902
Sulfur metabolism	34	0.167727	ko00920
Stilbenoid, diarylheptanoid and gingerol biosynthesis	25	0.167727	ko00945
Glutathione metabolism	74	0.211266	ko00480
Citrate cycle (TCA cycle)	70	0.238911	ko00020
Spliceosome	252	0.243056	ko03040
Alanine, aspartate and glutamate metabolism	53	0.329597	ko00250
Glycosylphosphatidylinositol (GPI)-anchor biosynthesis	20	0.471136	ko00563
Pantothenate and CoA biosynthesis	31	0.482531	ko00770
Oxidative phosphorylation	118	0.580299	ko00190
Glycine, serine and threonine metabolism	56	0.580299	ko00260
Porphyrin and chlorophyll metabolism	40	0.580299	ko00860
Ribosome	274	0.580299	ko03010
Sulfur relay system	9	0.580299	ko04122
mRNA surveillance pathway	165	0.612419	ko03015
SNARE interactions in vesicular transport	24	0.612419	ko04130
Terpenoid backbone biosynthesis	47	0.632916	ko00900
Steroid biosynthesis	22	0.642786	ko00100
Lysine biosynthesis	14	0.642786	ko00300
Arachidonic acid metabolism	29	0.649112	ko00590
Fatty acid biosynthesis	45	0.651279	ko00061
Monobactam biosynthesis	14	0.651279	ko00261
Protein processing in endoplasmic reticulum	227	0.651279	ko04141
Propanoate metabolism	46	0.697228	ko00640
Protein export	39	0.707174	ko03060
Glycosphingolipid biosynthesis - ganglio series	20	0.721948	ko00604
Butanoate metabolism	29	0.721948	ko00650
Vitamin B6 metabolism	14	0.821623	ko00750
Arginine and proline metabolism	66	0.844114	ko00330
Phenylalanine, tyrosine and tryptophan biosynthesis	37	0.876379	ko00400
Caffeine metabolism	3	0.996359	ko00232
Histidine metabolism	21	0.996359	ko00340
Phosphonate and phosphinate metabolism	7	0.996359	ko00440
Cyanoamino acid metabolism	51	0.996359	ko00460
Lipoic acid metabolism	4	0.996359	ko00785
Diterpenoid biosynthesis	16	0.996359	ko00904
Pentose phosphate pathway	51	1	ko00030
Pentose and glucuronate interconversions	96	1	ko00040
Galactose metabolism	73	1	ko00052
Ascorbate and aldarate metabolism	66	1	ko00053
Fatty acid elongation	34	1	ko00062
Fatty acid degradation	54	1	ko00071
Synthesis and degradation of ketone bodies	8	1	ko00072
Ubiquinone and other terpenoid-quinone biosynthesis	32	1	ko00130
Purine metabolism	161	1	ko00230
Pyrimidine metabolism	126	1	ko00240
Valine, leucine and isoleucine degradation	73	1	ko00280
Lysine degradation	32	1	ko00310
Tyrosine metabolism	33	1	ko00350
Tryptophan metabolism	43	1	ko00380
Benzoxazinoid biosynthesis	5	1	ko00402
beta-Alanine metabolism	33	1	ko00410
Taurine and hypotaurine metabolism	3	1	ko00430
Starch and sucrose metabolism	140	1	ko00500
N-Glycan biosynthesis	33	1	ko00510
Other glycan degradation	30	1	ko00511
Other types of O-glycan biosynthesis	11	1	ko00514
Amino sugar and nucleotide sugar metabolism	122	1	ko00520
Glycosaminoglycan degradation	20	1	ko00531
Glycerolipid metabolism	96	1	ko00561
Inositol phosphate metabolism	51	1	ko00562
Glycerophospholipid metabolism	71	1	ko00564
Ether lipid metabolism	25	1	ko00565
Sphingolipid metabolism	33	1	ko00600
Glycosphingolipid biosynthesis - globo and isoglobo series	2	1	ko00603
One carbon pool by folate	14	1	ko00670
Riboflavin metabolism	7	1	ko00740
Nicotinate and nicotinamide metabolism	10	1	ko00760
Biotin metabolism	15	1	ko00780
Folate biosynthesis	17	1	ko00790
Brassinosteroid biosynthesis	6	1	ko00905
Zeatin biosynthesis	6	1	ko00908
Sesquiterpenoid and triterpenoid biosynthesis	16	1	ko00909
Nitrogen metabolism	31	1	ko00910
Isoquinoline alkaloid biosynthesis	16	1	ko00950
Tropane, piperidine and pyridine alkaloid biosynthesis	16	1	ko00960
Betalain biosynthesis	4	1	ko00965
Glucosinolate biosynthesis	4	1	ko00966
Aminoacyl-tRNA biosynthesis	44	1	ko00970
Biosynthesis of unsaturated fatty acids	29	1	ko01040
Fatty acid metabolism	77	1	ko01212
ABC transporters	41	1	ko02010
Ribosome biogenesis in eukaryotes	90	1	ko03008
RNA transport	223	1	ko03013
RNA degradation	134	1	ko03018
RNA polymerase	80	1	ko03020
Basal transcription factors	32	1	ko03022
DNA replication	29	1	ko03030
Base excision repair	27	1	ko03410
Nucleotide excision repair	40	1	ko03420
Mismatch repair	23	1	ko03430
Homologous recombination	28	1	ko03440
Non-homologous end-joining	4	1	ko03450
MAPK signaling pathway - plant	174	1	ko04016
Phosphatidylinositol signaling system	60	1	ko04070
Ubiquitin mediated proteolysis	114	1	ko04120
Autophagy - other	28	1	ko04136
Endocytosis	161	1	ko04144
Peroxisome	101	1	ko04146
Plant-pathogen interaction	198	1	ko04626
