# Supplementary material for: Integrated analysis of mRNA-seq and miRNA-seq reveals the advantage of polyploid Solidago canadensis in sexual reproduction
Source: BMC Plant Biol. 2021 Oct 11;21:462. doi: 10.1186/s12870-021-03240-x (PMC8504063; doi:10.1186/s12870-021-03240-x)
Supplement: Supplementary file 5 — Additional file 5. [file 12870_2021_3240_MOESM5_ESM.xlsx]

## Sheet: Fruit development stage
Additional file 5: Table S3 KEGG enrichment analysis of DEGs in the fruit development stage.
Pathway Name	Number of Genes	Q value	Pathway ID
Ribosome	492	9.69017e-29	ko03010
Benzoxazinoid biosynthesis	23	4.47792e-07	ko00402
Photosynthesis	57	9.8163e-07	ko00195
Glyoxylate and dicarboxylate metabolism	122	2.10961e-06	ko00630
Photosynthesis - antenna proteins	29	3.64769e-06	ko00196
Oxidative phosphorylation	174	4.43683e-05	ko00190
Carbon fixation in photosynthetic organisms	106	7.83364e-05	ko00710
Carbon metabolism	344	0.000113282	ko01200
Phenylpropanoid biosynthesis	210	0.000227502	ko00940
Biosynthesis of amino acids	286	0.000329218	ko01230
Glycolysis / Gluconeogenesis	170	0.00338447	ko00010
Linoleic acid metabolism	41	0.0114968	ko00591
Flavonoid biosynthesis	50	0.04343	ko00941
Phenylalanine metabolism	63	0.0604317	ko00360
Porphyrin and chlorophyll metabolism	55	0.0606256	ko00860
Cysteine and methionine metabolism	113	0.0608508	ko00270
Fructose and mannose metabolism	71	0.0660091	ko00051
Tyrosine metabolism	52	0.0660091	ko00350
Phagosome	95	0.0660091	ko04145
Citrate cycle (TCA cycle)	84	0.0861935	ko00020
Isoflavonoid biosynthesis	22	0.0911031	ko00943
Alanine, aspartate and glutamate metabolism	63	0.19342	ko00250
Valine, leucine and isoleucine biosynthesis	30	0.19429	ko00290
Pyruvate metabolism	112	0.210851	ko00620
Pentose phosphate pathway	72	0.220633	ko00030
Glutathione metabolism	83	0.257768	ko00480
2-Oxocarboxylic acid metabolism	77	0.257768	ko01210
Glycine, serine and threonine metabolism	68	0.266846	ko00260
Isoquinoline alkaloid biosynthesis	27	0.266846	ko00950
Protein export	50	0.288741	ko03060
Caffeine metabolism	6	0.317952	ko00232
C5-Branched dibasic acid metabolism	15	0.32734	ko00660
Arginine biosynthesis	38	0.35614	ko00220
Selenocompound metabolism	30	0.35614	ko00450
Pantothenate and CoA biosynthesis	36	0.35614	ko00770
Circadian rhythm - plant	67	0.35614	ko04712
Sulfur relay system	11	0.387448	ko04122
Proteasome	78	0.391191	ko03050
Nitrogen metabolism	43	0.408891	ko00910
Arachidonic acid metabolism	35	0.419897	ko00590
Ubiquinone and other terpenoid-quinone biosynthesis	45	0.479643	ko00130
Monoterpenoid biosynthesis	10	0.498719	ko00902
Betalain biosynthesis	7	0.500451	ko00965
Tryptophan metabolism	60	0.543522	ko00380
beta-Alanine metabolism	50	0.655912	ko00410
Thiamine metabolism	17	0.655912	ko00730
Synthesis and degradation of ketone bodies	12	0.749939	ko00072
Propanoate metabolism	52	0.749939	ko00640
Carotenoid biosynthesis	37	0.749939	ko00906
Histidine metabolism	26	0.781157	ko00340
Protein processing in endoplasmic reticulum	254	0.806165	ko04141
Phosphonate and phosphinate metabolism	9	0.869837	ko00440
Butanoate metabolism	32	0.88646	ko00650
Fatty acid degradation	70	0.894034	ko00071
Valine, leucine and isoleucine degradation	87	0.894034	ko00280
Lysine biosynthesis	14	0.894034	ko00300
Terpenoid backbone biosynthesis	50	0.894034	ko00900
Indole alkaloid biosynthesis	23	0.894034	ko00901
Stilbenoid, diarylheptanoid and gingerol biosynthesis	21	0.894034	ko00945
Plant hormone signal transduction	225	0.894034	ko04075
One carbon pool by folate	18	0.894849	ko00670
Vitamin B6 metabolism	15	0.941395	ko00750
Steroid biosynthesis	22	0.9551	ko00100
Pentose and glucuronate interconversions	92	1	ko00040
Galactose metabolism	78	1	ko00052
Ascorbate and aldarate metabolism	65	1	ko00053
Fatty acid biosynthesis	35	1	ko00061
Fatty acid elongation	26	1	ko00062
Cutin, suberine and wax biosynthesis	20	1	ko00073
Purine metabolism	173	1	ko00230
Pyrimidine metabolism	147	1	ko00240
Monobactam biosynthesis	11	1	ko00261
Lysine degradation	41	1	ko00310
Arginine and proline metabolism	70	1	ko00330
Phenylalanine, tyrosine and tryptophan biosynthesis	40	1	ko00400
Taurine and hypotaurine metabolism	4	1	ko00430
Cyanoamino acid metabolism	46	1	ko00460
Starch and sucrose metabolism	140	1	ko00500
N-Glycan biosynthesis	36	1	ko00510
Other glycan degradation	28	1	ko00511
Other types of O-glycan biosynthesis	15	1	ko00514
Amino sugar and nucleotide sugar metabolism	141	1	ko00520
Glycosaminoglycan degradation	21	1	ko00531
Glycerolipid metabolism	83	1	ko00561
Inositol phosphate metabolism	63	1	ko00562
Glycosylphosphatidylinositol (GPI)-anchor biosynthesis	16	1	ko00563
Glycerophospholipid metabolism	61	1	ko00564
Ether lipid metabolism	16	1	ko00565
alpha-Linolenic acid metabolism	54	1	ko00592
Sphingolipid metabolism	31	1	ko00600
Glycosphingolipid biosynthesis - globo and isoglobo series	3	1	ko00603
Glycosphingolipid biosynthesis - ganglio series	19	1	ko00604
Riboflavin metabolism	13	1	ko00740
Nicotinate and nicotinamide metabolism	21	1	ko00760
Biotin metabolism	16	1	ko00780
Lipoic acid metabolism	2	1	ko00785
Folate biosynthesis	14	1	ko00790
Diterpenoid biosynthesis	17	1	ko00904
Brassinosteroid biosynthesis	7	1	ko00905
Zeatin biosynthesis	9	1	ko00908
Sesquiterpenoid and triterpenoid biosynthesis	16	1	ko00909
Sulfur metabolism	28	1	ko00920
Anthocyanin biosynthesis	7	1	ko00942
Flavone and flavonol biosynthesis	12	1	ko00944
Tropane, piperidine and pyridine alkaloid biosynthesis	24	1	ko00960
Glucosinolate biosynthesis	4	1	ko00966
Aminoacyl-tRNA biosynthesis	57	1	ko00970
Biosynthesis of unsaturated fatty acids	43	1	ko01040
Fatty acid metabolism	82	1	ko01212
ABC transporters	48	1	ko02010
Ribosome biogenesis in eukaryotes	90	1	ko03008
RNA transport	242	1	ko03013
mRNA surveillance pathway	151	1	ko03015
RNA degradation	139	1	ko03018
RNA polymerase	89	1	ko03020
Basal transcription factors	35	1	ko03022
DNA replication	29	1	ko03030
Spliceosome	251	1	ko03040
Base excision repair	23	1	ko03410
Nucleotide excision repair	43	1	ko03420
Mismatch repair	19	1	ko03430
Homologous recombination	30	1	ko03440
Non-homologous end-joining	2	1	ko03450
MAPK signaling pathway - plant	187	1	ko04016
Phosphatidylinositol signaling system	57	1	ko04070
Ubiquitin mediated proteolysis	135	1	ko04120
SNARE interactions in vesicular transport	22	1	ko04130
Autophagy - other	28	1	ko04136
Endocytosis	159	1	ko04144
Peroxisome	112	1	ko04146
Plant-pathogen interaction	215	1	ko04626
