# Supplementary material for: Integrated analysis of mRNA-seq and miRNA-seq reveals the advantage of polyploid Solidago canadensis in sexual reproduction
Source: BMC Plant Biol. 2021 Oct 11;21:462. doi: 10.1186/s12870-021-03240-x (PMC8504063; doi:10.1186/s12870-021-03240-x)
Supplement: Supplementary file 10 — Additional file 10. [file 12870_2021_3240_MOESM10_ESM.xlsx]

## Sheet: Statistics of small RNAs
Additional file 10: Table S4 Statistics of small RNAs for each sample.
Sample name	Raw reads	Clean reads
DFa1	29645545	26450947
DFa2	28245044	25658016
DFa3	25508795	23469452
DFb1	28405766	26540969
DFb2	28059954	26248938
DFb3	28832059	27408786
HFa1	30118892	27176173
HFa2	30047614	27874484
HFa3	29729913	26400050
HFb1	29028291	27461763
HFb2	29282375	26714889
HFb3	29484752	27235551
