# Supplementary material for: Integrated analysis of mRNA-seq and miRNA-seq reveals the advantage of polyploid Solidago canadensis in sexual reproduction
Source: BMC Plant Biol. 2021 Oct 11;21:462. doi: 10.1186/s12870-021-03240-x (PMC8504063; doi:10.1186/s12870-021-03240-x)
Supplement: Supplementary file 16 — Additional file 16. [file 12870_2021_3240_MOESM16_ESM.xlsx]

## Sheet: Primer list
Additional file 16: Table S5 The primer list of selected genes and miRNAs.
Gene ID	Primer sequence
Unigene25953_All-F	GAAATCAGGCAACAACGA
Unigene25953_All-R	GAATCAACTTCCGATACAA
CL1712.Contig5_All-F	TCTTGGGCAGGTGGTGAA
CL1712.Contig5_All-R	GACGCTGTTATCTGGTTTGA
CL14513.Contig1_All-F	ATGGGAAGAGGTAGAGTT
CL14513.Contig1_All-R	ACAGCCCGTTTCGTCGTT
Unigene40563_All-F	TACCAAGTGGGATTACGA
Unigene40563_All-R	TACCCTGTTTGAATGACG
CL6003.Contig2_All-F	GAAGGAAGCCTCAGCCAGAT
CL6003.Contig2_All-R	AGCCAGGTTCAAGTGTCG
CL17383.Contig4_All-F	GCACAACAAGCGTAGGAG
CL17383.Contig5_All-R	GCTCTGTTCAACGGTAAG
CL2806.Contig4_All-F	AGGTGGAGGGATTGATGC
CL2806.Contig4_All-R	GATACTGTTTCCGTGAGC
Unigene44257_All-F	TTTCCTCGTGGCAGTTCG
Unigene44257_All-R	AAAGACCCAGATAAACATAC
Unigene50568_All-F	GTTGCCCTCTTGCTGATA
Unigene50568_All-R	ATTTCCAATGGGAGTTGT
Unigene10874_All-F	GCATCCAGGCAAGTCTCA
Unigene10874_All-R	TACCTCGGGAATCGCAAC
CL4198.Contig19_All-F	GTTGGCGTGGTTTCTATC
CL4198.Contig19_All-R	AATGAAGGCAGTTGACGA
Unigene10544_All-F	CCACAGCACCACAGAGGA
Unigene10544_All-R	AGCCCAAAGTCAGCAATC
GAPDH-F	TGGAGCGAAGAAGGTCAT
GAPDH-A	CAAGGGAGCAAGGCAGTT
miR156-RT	gtcgtatccagtgcagggtccgaggtattcgcactggatacgacGTGCTC
miR156-F	GCCGCTCTGACAGAAGAGAGT
miR156a-RT	gtcgtatccagtgcagggtccgaggtattcgcactggatacgacTGTGCT
miR156a-F	GCCGCTTGACAGAAGAGAGTG
miR156b_2-RT	gtcgtatccagtgcagggtccgaggtattcgcactggatacgacTATGCT
miR156b_2-F	GCCGCTTGACAGAAGAGAGTG
miR172c-3p-RT	gtcgtatccagtgcagggtccgaggtattcgcactggatacgacGCAGCA
miR172c-3p-F	GCCGCTAGAATCTTGATGA
miR168-RT	gtcgtatccagtgcagggtccgaggtattcgcactggatacgacTCCCGA
miR168-F	GCCGCTTCGCTTGGTGCAGG
reverse primer	GTGCAGGGTCCGAGGT
